# Supplementary material for: Amelioration of Sensorineural Hearing Loss through Regulation of Trpv1, Cacna1h, and Ngf Gene Expression by a Combination of Cuscutae Semen and Rehmanniae Radix Preparata
Source: Nutrients. 2023 Apr 5;15(7):1773. doi: 10.3390/nu15071773 (PMC10097224; doi:10.3390/nu15071773)
Supplement: Supplementary file 1 [file nutrients-15-01773-s001.zip]

Archive with 1 entries (1 files):
- nutrients-2278995-supplementary.pdf
